# Supplementary material for: AhRR and PPP1R3C: Potential Prognostic Biomarkers for Serous Ovarian Cancer
Source: Int J Mol Sci. 2023 Jul 14;24(14):11455. doi: 10.3390/ijms241411455 (PMC10380391; doi:10.3390/ijms241411455)
Supplement: Supplementary file 1 [file ijms-24-11455-s001.zip]

Archive with 1 entries (1 files):
- ijms-2470443-supplementary.pdf
